# Supplementary material for: 16S rRNA gene sequencing-based preliminary study on the differences in the microbiota between children with rampant caries and those with arrested caries
Source: Front Oral Health. 2026 Apr 17;7:1693174. doi: 10.3389/froh.2026.1693174 (PMC13133036; doi:10.3389/froh.2026.1693174)
Supplement: Supplementary file 1 [file Datasheet1.csv]

Rank	Taxon	Mean_Abund_ACP	Mean_Abund_CFP	Mean_Abund_RCP	K_W_Statistic	P_Value	Significance
Phylum	Actinobacteriota	0.48505727264648	0.399910610436058	0.349697627177831	4.23573573573573	0.120287824828623	ns
Phylum	Bacteroidota	0.168040144717866	0.227811102126041	0.431899579212051	10.0855855855856	0.00645569370377739	*
Phylum	Fusobacteriota	0.230896999518894	0.234843709983977	0.0761607551095502	12.460960960961	0.00196850584074502	*
Phylum	Firmicutes	0.0537968768252621	0.0360886783130519	0.0702054339320371	5.68018018018019	0.0584204026280811	ns
Phylum	Proteobacteria	0.0265394644675969	0.0569971135976384	0.0267246506751041	5.06456456456456	0.0794774232219818	ns
Phylum	Campilobacterota	0.0251800652162728	0.0160959708730118	0.0384965761892296	3.66216216216216	0.160240241408711	ns
Phylum	Patescibacteria	0.0104891766076291	0.0282284802374977	0.00680277245032748	8.73534149484535	0.0126807428484976	*
Genus	Prevotella	0.0655001617044947	0.0506024472509398	0.350310302769916	11.0612498926947	0.00396351133300925	*
Genus	Corynebacterium	0.192366736325084	0.158548907883815	0.102995256249815	6.06006006006007	0.0483141872277891	*
Genus	Leptotrichia	0.192112295896125	0.164858721261712	0.0565745797490756	10.8288288288288	0.00445194404385114	*
Genus	Actinomyces	0.123920885519198	0.139592051377471	0.106718092893754	0.956456456456451	0.619880706561185	ns
Genus	Capnocytophaga	0.0724141183548557	0.104323987820861	0.0637158230610523	5.16666666666667	0.0755218445087736	ns
Genus	Rothia	0.0746364964554048	0.0694168513363084	0.0356729518660291	3.77177177177177	0.151694615768279	ns
Genus	Fusobacterium	0.0385788973058827	0.0698051514245715	0.0195861753604746	2.46523306721607	0.291528784009644	ns
Genus	Propionibacterium	0.0644620506509121	0	0.0290563391451397	20.8889368229316	2.91088469390854e-05	*
Genus	Campylobacter	0.0251800652162728	0.0160959708730118	0.0384965761892296	3.66216216216216	0.160240241408711	ns
Genus	Porphyromonas	0.0125497124426915	0.0510007304597781	0.0101864937884386	6.47549019607843	0.0392523054837519	*
