# Supplementary material for: 16S rRNA gene sequencing-based preliminary study on the differences in the microbiota between children with rampant caries and those with arrested caries
Source: Front Oral Health. 2026 Apr 17;7:1693174. doi: 10.3389/froh.2026.1693174 (PMC13133036; doi:10.3389/froh.2026.1693174)
Supplement: Supplementary file 2 [file Datasheet2.csv]

Group1	Group2	Adj_P	Rank	Taxon	Method
CFP	ACP	0.658087346874153	Phylum	Bacteroidota	Tukey-Kramer-Nemenyi
RCP	ACP	0.00585790188128177	Phylum	Bacteroidota	Tukey-Kramer-Nemenyi
RCP	CFP	0.0696974354414306	Phylum	Bacteroidota	Tukey-Kramer-Nemenyi
CFP	ACP	0.975271692459845	Phylum	Fusobacteriota	Tukey-Kramer-Nemenyi
RCP	ACP	0.00906197897752381	Phylum	Fusobacteriota	Tukey-Kramer-Nemenyi
RCP	CFP	0.00452732019051405	Phylum	Fusobacteriota	Tukey-Kramer-Nemenyi
CFP	ACP	0.0452213585731556	Phylum	Patescibacteria	Tukey-Kramer-Nemenyi
RCP	ACP	0.945225812841259	Phylum	Patescibacteria	Tukey-Kramer-Nemenyi
RCP	CFP	0.0188530921357979	Phylum	Patescibacteria	Tukey-Kramer-Nemenyi
CFP	ACP	0.989910825497354	Genus	Prevotella	Tukey-Kramer-Nemenyi
RCP	ACP	0.0137592162362077	Genus	Prevotella	Tukey-Kramer-Nemenyi
RCP	CFP	0.00906197897752437	Genus	Prevotella	Tukey-Kramer-Nemenyi
CFP	ACP	0.741927747178562	Genus	Corynebacterium	Tukey-Kramer-Nemenyi
RCP	ACP	0.0430151085926398	Genus	Corynebacterium	Tukey-Kramer-Nemenyi
RCP	CFP	0.218280144651387	Genus	Corynebacterium	Tukey-Kramer-Nemenyi
CFP	ACP	0.992577506039698	Genus	Leptotrichia	Tukey-Kramer-Nemenyi
RCP	ACP	0.0102299285217402	Genus	Leptotrichia	Tukey-Kramer-Nemenyi
RCP	CFP	0.0145827463985511	Genus	Leptotrichia	Tukey-Kramer-Nemenyi
CFP	ACP	4.62610616546177e-05	Genus	Propionibacterium	Tukey-Kramer-Nemenyi
RCP	ACP	0.108585724589891	Genus	Propionibacterium	Tukey-Kramer-Nemenyi
RCP	CFP	0.0550225336077859	Genus	Propionibacterium	Tukey-Kramer-Nemenyi
CFP	ACP	0.0874244760930402	Genus	Porphyromonas	Tukey-Kramer-Nemenyi
RCP	ACP	0.985159558052077	Genus	Porphyromonas	Tukey-Kramer-Nemenyi
RCP	CFP	0.0591275326685072	Genus	Porphyromonas	Tukey-Kramer-Nemenyi
