# Supplementary material for: 16S rRNA gene sequencing-based preliminary study on the differences in the microbiota between children with rampant caries and those with arrested caries
Source: Front Oral Health. 2026 Apr 17;7:1693174. doi: 10.3389/froh.2026.1693174 (PMC13133036; doi:10.3389/froh.2026.1693174)
Supplement: Supplementary file 3 [file Datasheet3.csv]

Rank	Taxon	Mean_Abund_ACS	Mean_Abund_CFS	Mean_Abund_RCS	K_W_Statistic	P_Value	Significance
Phylum	Firmicutes	0.361610734805626	0.298713845998062	0.335567700117587	2.97897897897897	0.225487740022294	ns
Phylum	Proteobacteria	0.264311672481195	0.34154316703702	0.299571982414246	3.27477477477477	0.194487499602015	ns
Phylum	Bacteroidota	0.180418658399882	0.182432464727126	0.207841255628655	0.839339339339332	0.657263898159898	ns
Phylum	Fusobacteriota	0.0881341615482275	0.0774475636495712	0.0746804012734487	0.546546546546551	0.760884829727555	ns
Phylum	Actinobacteriota	0.0663464382088604	0.0630975577297865	0.0471412011530726	3.96996996996997	0.137382676904425	ns
Phylum	Patescibacteria	0.0192718878840049	0.0242716377766138	0.0254610627536903	0.749249249249246	0.687547318689873	ns
Phylum	Campilobacterota	0.0189450323304195	0.0122225078851964	0.00832610556714827	6.52852852852853	0.038225048274488	*
Phylum	Spirochaetota	0.000722091035091289	0.000253234238015692	0.00139723455735618	2.79227373068432	0.247551443674356	ns
Phylum	Synergistota	0.000229978123668481	0	1.3056534795665e-05	3.9035940651109	0.14201863003521	ns
Genus	Neisseria	0.142869979313903	0.222218876484838	0.175475592590705	4.62612612612612	0.0989576732634894	ns
Genus	Veillonella	0.194413930787784	0.142940633763433	0.13625441531956	3.33783783783784	0.18845068602522	ns
Genus	Streptococcus	0.110536928313381	0.0999617219268474	0.131252096894818	1.82582582582583	0.401353412088172	ns
Genus	Prevotella	0.117818063458645	0.0965666819442342	0.107404333556589	0.460960960960961	0.794151936315165	ns
Genus	Leptotrichia	0.0510648633243132	0.028623598603558	0.0416608176781763	0.162162162162161	0.922118922014374	ns
Genus	Fusobacterium	0.0317048721186598	0.0458292352019477	0.0295860328187949	0.487987987987992	0.783492339908429	ns
Genus	Porphyromonas	0.018574752366567	0.0512774296572638	0.0328482309870807	5.88438438438439	0.0527499638363936	ns
Genus	Alloprevotella	0.0291226437081062	0.0222153982010835	0.0491920670972911	7.03753753753753	0.0296359013614491	*
Genus	Rothia	0.0209020721408702	0.0371913492600735	0.0252444202597287	4.23573573573573	0.120287824828623	ns
