# Supplementary material for: 16S rRNA gene sequencing-based preliminary study on the differences in the microbiota between children with rampant caries and those with arrested caries
Source: Front Oral Health. 2026 Apr 17;7:1693174. doi: 10.3389/froh.2026.1693174 (PMC13133036; doi:10.3389/froh.2026.1693174)
Supplement: Supplementary file 4 [file Datasheet4.csv]

Group1	Group2	Adj_P	Rank	Taxon	Method
CFS	ACS	0.0577318968643974	Phylum	Campilobacterota	Tukey-Kramer-Nemenyi
RCS	ACS	0.0836163845088609	Phylum	Campilobacterota	Tukey-Kramer-Nemenyi
RCS	CFS	0.986842855644758	Phylum	Campilobacterota	Tukey-Kramer-Nemenyi
CFS	ACS	0.819768666040993	Genus	Alloprevotella	Tukey-Kramer-Nemenyi
RCS	ACS	0.128231383152184	Genus	Alloprevotella	Tukey-Kramer-Nemenyi
RCS	CFS	0.0299803300015197	Genus	Alloprevotella	Tukey-Kramer-Nemenyi
